# Supplementary material for: Subclinical Atrial Fibrillation on Prolonged ECG Holter Monitoring: Results from the Multicenter Real-World SAFARI (Silent Atrial Fibrillation ANCE-Sicily Research Initiative) Study
Source: J Cardiovasc Dev Dis. 2023 Aug 4;10(8):336. doi: 10.3390/jcdd10080336 (PMC10455667; doi:10.3390/jcdd10080336)
Supplement: Supplementary file 1 [file jcdd-10-00336-s001.zip]

Archive with 1 entries (1 files):
- jcdd-2510776-supplementary.pdf
